# Supplementary material for: GacA regulates symbiosis and mediates lifestyle transitions in Pseudomonas
Source: mSphere. 2025 Sep 8;10(9):e00277-25. doi: 10.1128/msphere.00277-25 (PMC12482163; doi:10.1128/msphere.00277-25)
Supplement: Supplemental tables — Tables S1 to S3. [file msphere.00277-25-s0002.xlsx]

## Sheet: Table S1 MIC Antibiotics
Table S1: MIC Antibiotics
Antibiotics (μg/mL)	N2C3	N2C3 ΔgacA	N2E2	N2E2 ΔgacA
Gentamicin	2	0.6	2	0.6
Chloramphenicol	15	5.25	12.5	4
Nalidixic acid	15	15	15	15
Kanamycin	10	10	10	10
The MIC was defined as the lowest concentration at which colony
growth changed from 0 ug/ml was observed.

## Sheet: Table S2 Plasmids and Strains
Table S2: Plasmids and Strains
Strain or plasmid	Genotype or description	Source
E. coli strains
DH5α pir	supE44 ∆lacU169 (ΦlacZ∆M15) recA1 endA1 hsdR17 thi-1 gyrA96 relA1 zdg-232::Tn10 uidA::pir+	Lab stock
SM10(λpir)	thi thr leu tonA lacY supE recA::RP4-2-Tc::Mu Km λpir	Lab stock
P. fluorescens N2C3 strains
P. fluorescens N2C3	Plant pathogentic bacterium isolated from environmental ground water	Lab stock
N2C3 ∆gacA	N2C3 gacA clean deletion; GacA response regulator mutant	This study
N2C3 ∆gacA + N2C3-gacA	N2C3 gacA clean deletion + PBBR1MCS5; N2C3 gacA complementation vector with native promoter	This study
N2C3 ∆gacA +N2E2-gacA	N2C3 gacA clean deletion + PBBR1MCS5; N2E2 gacA complementation vector with native promoter	This study
N2C3 ∆syr/syp	N2C3 syr/syp disruption; Syr/Spy toxin mutant	10
N2C3 ∆syr/syp + N2C3-gacA	N2C3 syr/syp disruption + PBBR1MCS5; N2C3 gacA complementation vector with native promoter	This study
N2C3 ∆syr/syp +N2E2-gacA	N2C3 syr/syp disruption + PBBR1MCS5; N2E2 gacA complementation vector with native promoter	This study
P. fluorescens N2E2 strains
P. fluorescens N2E2	Plant comensal bacterium isolated from environmental ground water	Lab stock
N2E2 ∆gacA	N2E2 gacA clean deletion; GacA response regulator mutant	This study
N2E2 ∆gacA + N2C3-gacA	N2E2 gacA clean deletion + PBBR1MCS5; N2C3 gacA complementation vector with native promoter	This study
N2E2 ∆gacA +N2E2-gacA	N2E2 gacA clean deletion + PBBR1MCS5; N2E2 gacA complementation vector with native promoter	This study
Pseudomonas syringae strains
P. syringae 485-10	Plant comensal bacterium isolated from Citrus Blast	Bull Lab stock
P. syringae ESC-10r	Plant comensal bacterium isolated from Apple	Bull Lab stock
P. syringae UCR-5	Plant comensal bacterium isolated from environmental isolate	Bull Lab stock
P. syringae 485-10 (p-3)	Spontaneous protease mutant	Bull Lab stock
P. syringae 485-10 (p-4)	Spontaneous protease mutant	Bull Lab stock
P. syringae ESC-10r-p-1	Spontaneous protease mutant	Bull Lab stock
P. syringae ESC-10-p-1	Spontaneous protease mutant	Bull Lab stock
P. syringae ESC-10-p-2	Spontaneous protease mutant	Bull Lab stock
P. syringae UCR-5r-p1	Spontaneous protease mutant	Bull Lab stock
P. syringae 485-10 + N2C3-gacA	PBBR1MCS5; N2C3 gacA complementation vector with native promoter	This study
P. syringae 485-10 (p-3) + N2C3-gacA	Spontaneous protease mutant + PBBR1MCS5; N2C3 gacA complementation vector with native promoter	This study
P. syringae 485-10 (p-4) + N2C3-gacA	Spontaneous protease mutant + PBBR1MCS5; N2C3 gacA complementation vector with native promoter	This study
P. syringae 485-10 + N2E2-gacA	PBBR1MCS5; N2E2 gacA complementation vector with native promoter	This study
P. syringae 485-10 (p-3) + N2E2-gacA	Spontaneous protease mutant + PBBR1MCS5; N2E2 gacA complementation vector with native promoter	This study
P. syringae 485-10 (p-4)+ N2E2-gacA	Spontaneous protease mutant + PBBR1MCS5; N2E2 gacA complementation vector with native promoter	This study
Plasmids
pEXG2	Gentamicin; Mobilisable shuttle and expression vector	25
PBBR1MCS-5	Gentamicin; Broad host range cloning vector	26
PEXG2_N2C3∆gacA	pEXG2::∆gacA-flanking; allelic exchange vector; used for generating gacA clean deletion in both N2C3	This study
PEXG2_N2E2∆gacA	pEXG2::∆gacA-flanking; allelic exchange vector; used for generating gacA clean deletion in both N2E2	This study
PBBR1MCS5_N2C3GacA	PBBR1MCS5; N2C3 gacA complementation vector with native promoter	This study
PBBR1MCS5_N2E2GacA	PBBR1MCS5; N2E2 gacA complementation vector with native promoter	This study
Source 10, Melnyk RA, Hossain SS, Haney CH. 2019. Convergent gain and loss of genomic islands 515 drive lifestyle changes in plant-associated Pseudomonas. ISME Journal 13:1575–1588; Source 25, Rietsch A, Vallet-Gely I, Dove SL, Mekalanos JJ. 2005. ExsE, a secreted regulator of type III secretion genes in Pseudomonas aeruginosa. Proc Natl Acad Sci U S A 102:8006–8011. Source 26, Liu Z, Beskrovnaya…

## Sheet: Table S3 Primers
Table S3: Primers
Strain	Primer name	Restriction site	Primet Sequence	Source
N2C3 ∆gacA	N2C3gacA UPSTREAM 1	HindIII	GGATCAAACAATTCAGTCATTTTCGTGTAATGCCCGTAC	This study
	N2C3gacA UPSTREAM 2	-	CCCAAGCTTTGTGCCGATTTTTCCCAC	This study
	N2C3gacA DOWNSTREAM 3	XbaI	GTACGGGCATTACACGAAAATGACTGAATTGTTTGATCC	This study
	N2C3gacA DOWNSTREAM 4	-	GCTCTAGAGGGAAATCTTCATGGACCAC	This study
	N2C3gacA_seqF	-	GCTGACAATGGGGCAGGATC	This study
	N2C3gacA_seqR	-	CGATGGCTTCGATCAGGGC	This study
N2E2 ∆gacA	N2E2gacA UPSTREAM 1	HindIII	GGATCAAACAATTCAGTCATTTTCGTGTAATGCCCGTAC	This study
	N2E2gacA UPSTREAM 2	-	CCCAAGCTTCGAGCTGTTGGTGATTGC	This study
	N2E2gacA DOWNSTREAM 3	XbaI	GTACGGGCATTACACGAAAATGACTGAATTGTTTGATCC	This study
	N2E2gacA DOWNSTREAM 4	-	GCTCTAGATTGGGGGAAGAAGTTCTTG	This study
	N2E2gacA_seqF	-	GAGGCTGGGAGTCGGCTG	This study
	N2E2gacA_seqR	-	GCCATGACCTCGGACACG	This study
PBBR1MCS5_N2C3GacA	N2C3gacAcomp_F	HindIII	CGAGGTCGACGGTATCGATACCGGGATCAAACAATTCAGTC	This study
	N2C3gacAcomp_R	-	TGGATCCCCCGGGCTGCAGGGGCGAGGACGAGTGTTTC	This study
PBBR1MCS5_N2E2GacA	N2E2gacAcomp_F	HindIII	CGAGGTCGACGGTATCGATAAACGCGCTGGGATCAAAC	This study
	N2E2gacAcomp_R	-	TGGATCCCCCGGGCTGCAGGCGAGGACGAGTGTTTCCTG	This study
	M13_F	-	ACTGGCCGTCGTTTTAC	42
	M13_R	-	CAGGAAACAGCTATGAC	42
Sequencing Primer for GacA	Seq GacA_F1	-	CGGTCTTGCGGAAATAGCTG	This study
	Seq GacA_R1	-	TAGGACCGTTATTGCGCCC	This study
	Seq GacA_F2	-	AAGCTTCCTTCGGGTCACTG	This study
	Seq GacA_R2	-	TCGTTGTTGGTGATCGTCGT	This study
Souce 42, McClelland, M., and J. Welsh. 1994. DNA ﬁngerprinting by arbitrarilyprimed PCR. PCR Methods Applic. 4:S59–S65
