# Supplementary material for: GacA regulates symbiosis and mediates lifestyle transitions in Pseudomonas
Source: mSphere. 2025 Sep 8;10(9):e00277-25. doi: 10.1128/msphere.00277-25 (PMC12482163; doi:10.1128/msphere.00277-25)
Supplement: Table S4 — GacA sequence data. [file msphere.00277-25-s0003.xlsx]

## Sheet: GacA Sequence Data
Table S4 GacA Sequence Data
Strain Name	Protien	Amino Acid Sequence*	Mutations^	Mutation Aligned to N2C3^
485-10 gacA	MIRVLVVDDHDLVRTGITRMLADIDGLQVVGQADSGEESLKKARELKPDVVLMDVKMPGIGGLEATRKLLRSHPDIKVVAVTVCEEDPFPTRLLQAGAAGYMTKGAGLAEMVQAIRLVFAGQRYISPQIAQQLALKSFQPQVNNSPFDLLSEREIQIALMIVGCQKVQTISDKLCLSPKTVNTYRYRIFEKLSISSDVELALLAVRHGMVDASA	TTGATTAGGGTGCTAGTTGTCGATGACCATGATCTTGTTCGGACAGGCATCACACGGATGCTCGCCGATATAGATGGCCTGCAGGTGGTAGGTCAGGCCGATTCCGGTGAGGAGTCCTTGAAAAAGGCGCGGGAGCTCAAGCCCGACGTCGTGCTGATGGACGTCAAGATGCCGGGAATCGGAGGTCTTGAAGCCACGCGCAAGCTGTTGCGCAGCCATCCCGACATCAAGGTCGTGGCCGTGACGGTCTGCGAGGAAGACCCTTTTCCGACGCGGCTGCTTCAGGCCGGCGCGGCGGGTTACATGACCAAGGGCGCAGGCCTTGCGGAAATGGTCCAGGCCATTCGTCTGGTCTTCGCCGGTCAGCGCTATATCAGTCCGCAGATTGCTCAACAACTG…	None	None
485-10-P-3 gacA	MIRVLVVDDHDLVRTGITRMLADIDGLQVVGQADSGEESLKKARELKPDVVLMDVKMPGIGGLEATRKLLRSHPYIKVVAVTVCEEDPFPTRLLQAGAAGYMTKGAGLAEMVQAIRLVFAGQRYISPQIAQQLALKSFEPQVNNSPFDLLSEREIQIALMIVGCQKVQTISDKLCLSPKTVNTYRIRIFEKLSISSDVELALLAVRHGMVDASA	TTGATTAGGGTGCTAGTTGTCGATGACCATGATCTTGTTCGGACAGGCATCACACGGATGCTCGCCGATATAGATGGCCTGCAGGTGGTAGGTCAGGCCGATTCCGGTGAGGAGTCCTTGAAAAAGGCGCGGGAGCTCAAGCCCGACGTCGTGCTGATGGACGTCAAGATGCCGGGAATCGGAGGTCTTGAAGCCACGCGCAAGCTGTTGCGCAGCCATCCCTACATCAAGGTCGTGGCCGTGACGGTCTGCGAGGAAGACCCTTTTCCGACGCGGCTGCTTCAGGCCGGCGCGGCGGGTTACATGACCAAGGGCGCAGGCCTTGCGGAAATGGTCCAGGCCATTCGTCTGGTCTTCGCCGGTCAGCGCTATATCAGTCCGCAGATTGCTCAACAACTG…	D75Y Q139E Y189I	D56Y Q122E Y169I
485-10-P-4 gacA	MIRVLVVDDHDLVRTGITRMLADIDGLQVVGQADSGEESLKKARELKPDVVLMDVKMPGIGGLEATRKLLRSHPYIKVVAVTVCEEDPFPTRLLQAGAAGYMTKGAGLAEMVQAIRLVFAGQRYISPQIAQQLALKSFQPQVNNSPFDLLSEREIQIALMIVGCQKVQTISDKLCLSPKTVNTYRYRIFEKLSISSDVELALLAVRHGMVDASA	TTGATTAGGGTGCTAGTTGTCGATGACCATGATCTTGTTCGGACAGGCATCACACGGATGCTCGCCGATATAGATGGCCTGCAGGTGGTAGGTCAGGCCGATTCCGGTGAGGAGTCCTTGAAAAAGGCGCGGGAGCTCAAGCCCGACGTCGTGCTGATGGACGTCAAGATGCCGGGAATCGGAGGTCTTGAAGCCACGCGCAAGCTGTTGCGCAGCCATCCCTACATCAAGGTCGTGGCCGTGACGGTCTGCGAGGAAGACCCTTTTCCGACGCGGCTGCTTCAGGCCGGCGCGGCGGGTTACATGACCAAGGGCGCAGGCCTTGCGGAAATGGTCCAGGCCATTCGTCTGGTCTTCGCCGGTCAGCGCTATATCAGTCCGCAGATTGCTCAACAACTG…	D75Y	D56Y
N2C3 gacA	MLADIDGLQVVGQAESGEESLIKARELKPDVVLMDVKMPGIGGLEATRKLLRSHPDIKVVAVTVCEEDPFPTRLLQAGAAGYLTKGAGLNEMVQAIRLVFAGQRYISPQIAQQLAIKSFQPTNDSPFDALSEREIQIALMIVGCQKVQIISDKLCLSPKTVNTYRYRIFEKLSISSDVELTLLAVRHGMVDASA	ATGCTGGCTGACATCGACGGCCTGCAGGTAGTTGGTCAGGCTGAATCCGGGGAAGAGTCCCTGATCAAGGCACGTGAATTGAAACCCGACGTGGTATTGATGGACGTCAAGATGCCTGGCATCGGCGGCCTTGAAGCCACGCGCAAGCTGCTGCGCAGTCACCCGGACATCAAGGTGGTCGCGGTAACCGTCTGCGAAGAGGACCCATTCCCCACCCGGCTGTTGCAAGCGGGCGCGGCGGGCTACCTCACCAAGGGCGCTGGCTTGAACGAAATGGTCCAGGCCATTCGTCTGGTTTTTGCCGGGCAACGCTACATCAGCCCGCAAATCGCCCAGCAGTTGGCGATCAAGTCGTTCCAGCCGACCAACGATTCGCCTTTCGATGCGCTGTCGGAACGG…	Figure S1	Figure S1
N2C3∆gacA	No Sequence Detected from clean deletions	No Sequence Detected from clean deletions	Full Gene Deletion
N2E2 gacA	MLADIDGLQVVGQAESGEESLIKARELKPDVVLMDVKMPGIGGLEATRKLLRSHPDIKVVAVTVCEEDPFPTRLLQAGAAGYLTKGAGLNEMVQAIRLVFAGQRYISPQIAQQLAIKSFQPTNDSPFDALSEREIQIALMIVGCQKVQIISDKLCLSPKTVNTYRYRIFEKLSISSDVELTLLAVRHGMVDASA	ATGCTGGCTGACATCGACGGCCTGCAGGTAGTTGGTCAGGCTGAATCCGGGGAAGAGTCCCTGATCAAGGCACGTGAATTGAAACCCGACGTGGTATTGATGGACGTCAAGATGCCTGGCATCGGCGGCCTTGAAGCCACGCGCAAGCTGCTGCGCAGTCACCCGGACATCAAGGTGGTCGCGGTAACCGTCTGCGAAGAGGACCCATTCCCCACCCGGCTGTTGCAAGCGGGCGCGGCGGGCTACCTCACCAAGGGCGCTGGCTTGAACGAAATGGTCCAGGCCATTCGTCTGGTTTTTGCCGGGCAACGCTACATCAGCCCGCAAATCGCCCAGCAGTTGGCGATCAAGTCGTTCCAGCCGACCAACGATTCGCCTTTCGATGCGCTGTCGGAACGG…	Figure S1	Figure S1
N2E2 ∆gacA	No Sequence Detected from clean deletions	No Sequence Detected from clean deletions	Full Gene Deletion
DC3000 gacA	MIKVLVVDDHDLVRTGITRMLADIEGLQVVGQADSGEESLKKARELKPDVVLMDVKMPGIGGLEATRKMLRSHPDIKVVAVTACEEDPFPTRLLQAGAAGYMTKGAGLAEMVQAIRLVFAGQRYISPQIAQQLALKSFQPQVNNSPFDLLSEREIQIALMIVGCQKVQTISDKLCLSPKTVNTYRYRIFEKLSISSDVELALLAVRHGMVDASA	TTGATTAAGGTGCTAGTTGTCGATGACCATGACCTTGTTCGGACAGGCATCACACGCATGCTGGCCGACATTGAAGGTCTACAGGTTGTCGGGCAGGCCGATTCCGGTGAGGAATCGCTGAAGAAAGCGCGGGAGCTCAAGCCCGATGTGGTGCTCATGGATGTCAAGATGCCCGGCATTGGCGGTCTGGAGGCAACCCGCAAGATGTTGCGTAGCCATCCTGATATCAAGGTCGTGGCAGTCACTGCCTGTGAAGAAGACCCGTTCCCGACCCGCTTGTTGCAAGCCGGTGCCGCGGGTTACATGACCAAGGGCGCTGGGCTTGCCGAGATGGTTCAGGCCATTCGCCTGGTGTTCGCCGGTCAGCGCTACATCAGCCCGCAGATTGCCCAGCAACTT…	Figure S1	Figure S1
	*Purified PCR products were submitted to Azenta for Sanger sequencing.
	^Sequences were compared to reference sequences in the NCBI database using pBLAST restricted to pseudomonas species to confirm the identity and integrity of the gacA gene.
	^^Sequences were compared to reference sequences in the NCBI database using pBLAST restricted to N2C3 to confirm the identity and integrity of the gacA gene.
